# Supplementary material for: Acetylcholine Use in Modern Cardiac Catheterization Laboratories: A Systematic Review
Source: J Clin Med. 2022 Feb 21;11(4):1129. doi: 10.3390/jcm11041129 (PMC8880288; doi:10.3390/jcm11041129)
Supplement: Supplementary file 1 [file jcm-11-01129-s001.zip]

Archive with 1 entries (1 files):
- jcm-1580092-supplementary.pdf
